# Supplementary material for: Design, Synthesis, In Vitro Antifungal Activity and Mechanism Study of the Novel 4-Substituted Mandelic Acid Derivatives
Source: Int J Mol Sci. 2023 May 17;24(10):8898. doi: 10.3390/ijms24108898 (PMC10219514; doi:10.3390/ijms24108898)
Supplement: Supplementary file 1 [file ijms-24-08898-s001.zip]

Archive with 1 entries (1 files):
- ijms-2373867-supplementary.pdf
